# Supplementary material for: Light-Induced Flavonoid Biosynthesis in Sinopodophyllum hexandrum with High-Altitude Adaptation
Source: Plants (Basel). 2023 Jan 28;12(3):575. doi: 10.3390/plants12030575 (PMC9919621; doi:10.3390/plants12030575)
Supplement: Supplementary file 1 [file plants-12-00575-s001.zip]

Archive with 1 entries (1 files):
- plants-2170349-supplementary.pdf
